# Supplementary material for: Enterolignans Improve the Expression of Iron-Related Genes in a Cellular Model of Inflammatory Bowel Disease
Source: Int J Mol Sci. 2025 Nov 18;26(22):11153. doi: 10.3390/ijms262211153 (PMC12652460; doi:10.3390/ijms262211153)
Supplement: Supplementary file 1 [file ijms-26-11153-s001.zip]

Archive with 1 entries (1 files):
- ijms-3933219-supplementary.pdf
